# Supplementary material for: A plasma 9-microRNA signature for lung cancer early detection: a multicenter analysis
Source: Biomark Res. 2025 May 16;13:74. doi: 10.1186/s40364-025-00787-x (PMC12085043; doi:10.1186/s40364-025-00787-x)
Supplement: Supplementary file 2 — Supplementary Material 2. [file 40364_2025_787_MOESM2_ESM.xlsx]

## Sheet: Table S1
Table S1. Clinico-pathological characteristics of the 3 datasets GSE64591, GSE46729, GSE68951.
	GSE64591 (plasma samples)		GSE46729 (serum samples)		GSE68951 (plasma samples)
	Lung cancer	Normal	Lung cancer	Normal	Lung cancer	Normal
	n=100	n=100	n=24	n=24	n=26	n=12
Sample source
serum	-	-	24 (100.0%)	-	-	-
plasma	100 (100.0%)	100 (100.0%)	-	24 (100.0%)	26 (100.0%)	12 (100.0%)
Age [yrs]
median (Q1;Q3)	63.0 (57.5;69.0)	61.0 (54.0;67.5)	65.0 (58.0;72.0)	60.5 (54.5;71.0)	63.5 (57.0;70.0)	54.5 (46.0;58.0)
min-max	41-79	26-78	48-81	40-78	47-79	37-68
Sex
male	86 (86.0%)	71 (71.0%)	11 (45.8%)	12 (50.0%)	17 (65.4%)	9 (75.0%)
Smoking status
current-former	89 (89.0%)	60 (60.0%)	NA	NA	22 (84.6%)	NA
never	11 (11.0%)	40 (40.0%)			4 (15.4%)
Hystology		-	NA	-		-
adenocarcinoma	35 (35.0%)				10 (38.5%)
squamous cell carcinoma	65 (65.0%)				13 (50.0%)
adenosquamous	-				2 (7.7%)
brochioloalveolar carcinoma	-				1 (3.8%)
Stage
I	49 (49.0%)	-	NA	-	9 (34.6%)	-
II	21 (21.0%)				12 (46.2%)
III	30 (30.0%)				3 (11.5%)
X	-				2 (7.7%)
Percentages could not add up to 100% due to rounding

## Sheet: Table S2
Table S2. List of 321 c-miRs common to the 3 datasets GSE64591, GSE46729, GSE68951. Fold change (FC) and proportion of false positive (PFP) are reported as per RankProd non-parametric method. List of selected 45 c-miRs (pfp<0.05) is also indicated.
miRNA	FC lung cancer/normal	pfp (proportion of false positive)	Selection
hsa-let-7a	1.02944	0.0515	not selected
hsa-let-7b	1.02976	1	not selected
hsa-let-7c	0.944198	1	not selected
hsa-let-7d	0.890472	1	not selected
hsa-let-7e	0.838997	1	not selected
hsa-let-7f-5p	1.28485	0.0007	45 c-miRs
hsa-let-7g	0.902527	1	not selected
hsa-miR-1	0.706964	0.3342	not selected
hsa-miR-100	0.931706	0.2688	not selected
hsa-miR-101	0.935454	1	not selected
hsa-miR-103	0.975419	1	not selected
hsa-miR-106a-star	undetermined	.	not selected
hsa-miR-106b-5p	1.15554	0.0097	45 c-miRs
hsa-miR-106b-star	1.05719	0.573	not selected
hsa-miR-107	1.01482	0.4224	not selected
hsa-miR-10a	1.12259	0.9342	not selected
hsa-miR-10b	1.07262	1	not selected
hsa-miR-10b-3p	1.01163	0.0349	45 c-miRs
hsa-miR-1180	0.860956	0.383	not selected
hsa-miR-1183	undetermined	.	not selected
hsa-miR-1208	0.821693	1	not selected
hsa-miR-122	0.772678	0.156	not selected
hsa-miR-1227-3p	1.28982	0.015	45 c-miRs
hsa-miR-1233-3p	0.72648	0.0135	45 c-miRs
hsa-miR-1243	0.717669	0.0504	not selected
hsa-miR-1247	undetermined	.	not selected
hsa-miR-1255b	0.966837	1	not selected
hsa-miR-125a-5p	1.03983	0.6963	not selected
hsa-miR-125b	1.04603	1	not selected
hsa-miR-126	1.07296	1	not selected
hsa-miR-1260	1.01833	1	not selected
hsa-miR-1262	0.843028	0.2482	not selected
hsa-miR-1267	1.46563	0	45 c-miRs
hsa-miR-126-star	1.11445	1	not selected
hsa-miR-1271	1.29116	0.4887	not selected
hsa-miR-127-3p	1.00583	1	not selected
hsa-miR-1274a	1.00806	1	not selected
hsa-miR-1274b	1.11173	1	not selected
hsa-miR-1275	0.761267	0.0443	45 c-miRs
hsa-miR-128	0.876655	1	not selected
hsa-miR-1285-3p	0.675037	0.0155	45 c-miRs
hsa-miR-1289	1.22654	0.6908	not selected
hsa-miR-1290	0.809717	0.7755	not selected
hsa-miR-1298	0.964413	1	not selected
hsa-miR-1305	0.808865	0.0444	45 c-miRs
hsa-miR-130a	0.872753	1	not selected
hsa-miR-130b	0.87321	1	not selected
hsa-miR-130b-5p	1.37931	0.0383	45 c-miRs
hsa-miR-132	0.952109	1	not selected
hsa-miR-133a	1.03691	1	not selected
hsa-miR-133b	0.945001	1	not selected
hsa-miR-136-5p	0.837381	0.0048	45 c-miRs
hsa-miR-136-star	0.853461	0.5273	not selected
hsa-miR-139-3p	1.14325	1	not selected
hsa-miR-139-5p	1.05341	1	not selected
hsa-miR-140-3p	0.977804	1	not selected
hsa-miR-141-3p	1.07817	0.0324	45 c-miRs
hsa-miR-142-3p	0.929454	1	not selected
hsa-miR-142-5p	0.890869	1	not selected
hsa-miR-143	1.10278	0.6846	not selected
hsa-miR-144	1.09782	1	not selected
hsa-miR-144-star	0.945358	1	not selected
hsa-miR-145	1.07956	1	not selected
hsa-miR-145-star	0.989805	1	not selected
hsa-miR-146a	1.13947	1	not selected
hsa-miR-146b-5p	0.955932	1	not selected
hsa-miR-148a	0.790576	1	not selected
hsa-miR-148b	0.948227	1	not selected
hsa-miR-150	1.00604	1	not selected
hsa-miR-151-3p	0.9997	1	not selected
hsa-miR-151-5p	undetermined	.	not selected
hsa-miR-152	0.832432	1	not selected
hsa-miR-155	1.10509	1	not selected
hsa-miR-15a	1.08237	0.2242	not selected
hsa-miR-15a-star	1.14626	0.4716	not selected
hsa-miR-15b	0.972857	1	not selected
hsa-miR-15b-star	undetermined	.	not selected
hsa-miR-16	1.0553	1	not selected
hsa-miR-17	1.12183	1	not selected
hsa-miR-181a	0.96367	1	not selected
hsa-miR-181a-2-3p	1.39841	0.0012	45 c-miRs
hsa-miR-181c	0.952925	1	not selected
hsa-miR-182	0.827883	0.5952	not selected
hsa-miR-1825	1.18511	0.0186	45 c-miRs
hsa-miR-183-star	0.970591	0.4436	not selected
hsa-miR-184	0.791766	0.0097	45 c-miRs
hsa-miR-185	1.1084	1	not selected
hsa-miR-186	1.02428	1	not selected
hsa-miR-188-3p	1.26422	0.008	45 c-miRs
hsa-miR-18a	1.06735	0.7794	not selected
hsa-miR-18a-star	0.967118	1	not selected
hsa-miR-18b	1.09733	0.7906	not selected
hsa-miR-190b-5p	0.567183	0	45 c-miRs
hsa-miR-191	0.938615	1	not selected
hsa-miR-191-3p	1.52068	0.0011	45 c-miRs
hsa-miR-192	0.900901	1	not selected
hsa-miR-193a-5p	0.879585	0.3383	not selected
hsa-miR-193b	0.91878	0.4921	not selected
hsa-miR-194	0.827267	0.8413	not selected
hsa-miR-195	0.92302	1	not selected
hsa-miR-196b	0.82713	0.1816	not selected
hsa-miR-197-3p	1.4374	0	45 c-miRs
hsa-miR-199a-3p	0.826241	1	not selected
hsa-miR-199a-5p	0.76864	0.9232	not selected
hsa-miR-199b-5p	0.926183	1	not selected
hsa-miR-19a	1.06815	1	not selected
hsa-miR-19b	1.13456	1	not selected
hsa-miR-19b-1-star	undetermined	.	not selected
hsa-miR-200a	0.808473	0.1218	not selected
hsa-miR-200b	1.07852	1	not selected
hsa-miR-200c-3p	1.24347	0.0407	45 c-miRs
hsa-miR-202	0.87558	0.0617	not selected
hsa-miR-203a-3p	0.754888	0.0336	45 c-miRs
hsa-miR-204	1.14692	1	not selected
hsa-miR-205	1.16293	0.4277	not selected
hsa-miR-206	1.09963	0.3792	not selected
hsa-miR-20a	1.12956	1	not selected
hsa-miR-20b	1.1609	1	not selected
hsa-miR-21	0.928764	1	not selected
hsa-miR-210	0.991965	0.6631	not selected
hsa-miR-211	undetermined	.	not selected
hsa-miR-212	0.976086	0.1012	not selected
hsa-miR-214	1.01082	1	not selected
hsa-miR-215	1.03681	1	not selected
hsa-miR-217	undetermined	.	not selected
hsa-miR-218-5p	0.650745	0.0017	45 c-miRs
hsa-miR-221	0.935629	1	not selected
hsa-miR-222	0.927988	1	not selected
hsa-miR-223	1.08767	1	not selected
hsa-miR-22-3p	1.13636	0.0145	45 c-miRs
hsa-miR-223-star	0.948317	1	not selected
hsa-miR-224	0.857854	0.3426	not selected
hsa-miR-22-star	1.2486	0.2449	not selected
hsa-miR-23a	0.942863	1	not selected
hsa-miR-23b	0.919202	0.8809	not selected
hsa-miR-24	0.96918	1	not selected
hsa-miR-24-2-star	1.03745	1	not selected
hsa-miR-25	0.882846	0.9604	not selected
hsa-miR-26a	0.972006	1	not selected
hsa-miR-26a-1-star	0.993049	1	not selected
hsa-miR-26b	1.03659	1	not selected
hsa-miR-26b-3p	1.56128	0.0085	45 c-miRs
hsa-miR-27a	0.882457	1	not selected
hsa-miR-27b	0.88308	1	not selected
hsa-miR-28-3p	0.936067	1	not selected
hsa-miR-28-5p	1.11309	1	not selected
hsa-miR-299-5p	undetermined	.	not selected
hsa-miR-29a	0.944198	1	not selected
hsa-miR-29c	0.957854	1	not selected
hsa-miR-301a	0.984058	1	not selected
hsa-miR-301b	0.968335	1	not selected
hsa-miR-302a	1.09794	0.2144	not selected
hsa-miR-302c	1.07273	1	not selected
hsa-miR-30a	1.06146	1	not selected
hsa-miR-30a-star	1.18203	1	not selected
hsa-miR-30b	0.974374	1	not selected
hsa-miR-30c	1.01348	1	not selected
hsa-miR-30d	1.06815	1	not selected
hsa-miR-30d-star	1.20875	0.2271	not selected
hsa-miR-30e-star	0.937119	1	not selected
hsa-miR-320a	1.04613	1	not selected
hsa-miR-320b	1.02785	1	not selected
hsa-miR-323-3p	0.763359	0.8772	not selected
hsa-miR-324-3p	1.04351	1	not selected
hsa-miR-324-5p	0.992457	1	not selected
hsa-miR-328	1.09481	1	not selected
hsa-miR-330-3p	0.94038	1	not selected
hsa-miR-331-3p	1.07538	1	not selected
hsa-miR-331-5p	1.07411	0.226	not selected
hsa-miR-335	0.983961	1	not selected
hsa-miR-335-star	1.25141	0.8246	not selected
hsa-miR-337-5p	0.701262	0.0328	45 c-miRs
hsa-miR-338-5p	0.696913	0	45 c-miRs
hsa-miR-339-3p	1.04123	1	not selected
hsa-miR-339-5p	1.35318	0	45 c-miRs
hsa-miR-33a	1.07504	0.3091	not selected
hsa-miR-340	0.961169	1	not selected
hsa-miR-340-star	1.43123	0.1522	not selected
hsa-miR-342-3p	0.927816	1	not selected
hsa-miR-345	0.992063	1	not selected
hsa-miR-346	1.0367	0.8813	not selected
hsa-miR-34a	0.880204	0.608	not selected
hsa-miR-34a-star	1.0618	0.3155	not selected
hsa-miR-34b	0.945984	0.0418	45 c-miRs
hsa-miR-361-5p	0.893176	1	not selected
hsa-miR-362-3p	0.918527	1	not selected
hsa-miR-363	0.976467	1	not selected
hsa-miR-365	0.928074	0.3006	not selected
hsa-miR-367-3p	0.800769	0.0019	45 c-miRs
hsa-miR-370	1.04188	0.1072	not selected
hsa-miR-374a	0.905141	1	not selected
hsa-miR-375	0.924044	0.8444	not selected
hsa-miR-376a	0.705418	1	not selected
hsa-miR-376a-star	undetermined	.	not selected
hsa-miR-376c	0.725268	1	not selected
hsa-miR-378	undetermined	.	not selected
hsa-miR-378-star	0.766166	0.1449	not selected
hsa-miR-380	0.857339	0.1016	not selected
hsa-miR-382	0.803277	0.6321	not selected
hsa-miR-409-3p	0.900171	1	not selected
hsa-miR-410	0.886054	1	not selected
hsa-miR-411	0.830151	0.4257	not selected
hsa-miR-422a	0.77226	0	45 c-miRs
hsa-miR-423-5p	1.09878	1	not selected
hsa-miR-424-star	0.933532	0.7769	not selected
hsa-miR-425	0.974374	1	not selected
hsa-miR-425-star	1.30107	0.1618	not selected
hsa-miR-432	0.948137	1	not selected
hsa-miR-433	0.917684	0.9572	not selected
hsa-miR-450b-3p	undetermined	.	not selected
hsa-miR-450b-5p	0.704523	0.0047	45 c-miRs
hsa-miR-452	1.05075	1	not selected
hsa-miR-454	0.865127	1	not selected
hsa-miR-454-star	1.38677	0.2026	not selected
hsa-miR-483-3p	1.06067	1	not selected
hsa-miR-483-5p	0.864454	0.3162	not selected
hsa-miR-484	1.18497	0.5601	not selected
hsa-miR-485-3p	0.942951	1	not selected
hsa-miR-486-3p	0.942774	1	not selected
hsa-miR-486-5p	1.23001	1	not selected
hsa-miR-487a	0.668003	0.0995	not selected
hsa-miR-487b	0.760688	0.953	not selected
hsa-miR-489-3p	1.06895	0.013	45 c-miRs
hsa-miR-494	0.952925	0.7698	not selected
hsa-miR-499-3p	0.90876	0.0525	not selected
hsa-miR-501-3p	1.04888	1	not selected
hsa-miR-501-5p	0.907688	0.7727	not selected
hsa-miR-502-3p	0.973994	1	not selected
hsa-miR-504	undetermined	.	not selected
hsa-miR-505	0.881756	0.4816	not selected
hsa-miR-505-star	1.02881	1	not selected
hsa-miR-509-5p	1.16986	0.0012	45 c-miRs
hsa-miR-511	undetermined	.	not selected
hsa-miR-515-3p	undetermined	.	not selected
hsa-miR-516a-3p	0.905961	0.0556	not selected
hsa-miR-517b	0.686106	0.0021	45 c-miRs
hsa-miR-518d-3p	0.949848	0.4818	not selected
hsa-miR-518e	undetermined	.	not selected
hsa-miR-518f	0.938967	0.3097	not selected
hsa-miR-519b-3p	undetermined	.	not selected
hsa-miR-520b	1.19005	0.0065	45 c-miRs
hsa-miR-520c-3p	0.996711	0.9559	not selected
hsa-miR-520d-3p	1.04965	1	not selected
hsa-miR-520e	undetermined	.	not selected
hsa-miR-520f-3p	0.536107	0	45 c-miRs
hsa-miR-522	undetermined	.	not selected
hsa-miR-523	undetermined	.	not selected
hsa-miR-532-3p	0.959141	1	not selected
hsa-miR-532-5p	1.10461	0.7992	not selected
hsa-miR-539	1.01636	1	not selected
hsa-miR-541-star	0.933445	0.3124	not selected
hsa-miR-542-5p	undetermined	.	not selected
hsa-miR-543	0.837311	0.1211	not selected
hsa-miR-548a-3p	0.827746	0.1188	not selected
hsa-miR-548a-5p	0.829187	0.0019	45 c-miRs
hsa-miR-548b-3p	1.11161	0.4489	not selected
hsa-miR-548c-3p	0.97012	0.5242	not selected
hsa-miR-551b-star	0.859697	1	not selected
hsa-miR-559	1.19119	0.0439	45 c-miRs
hsa-miR-564	1.12385	0.1717	not selected
hsa-miR-566	0.708868	0.0018	45 c-miRs
hsa-miR-571	0.909918	1	not selected
hsa-miR-572	1.03778	0.7834	not selected
hsa-miR-573	0.956206	1	not selected
hsa-miR-574-3p	1.26534	1	not selected
hsa-miR-576-3p	1.0408	1	not selected
hsa-miR-579	0.935891	1	not selected
hsa-miR-581	1.49566	0	45 c-miRs
hsa-miR-584	0.943485	0.7287	not selected
hsa-miR-587	0.957213	0.5811	not selected
hsa-miR-589	1.27065	0.0812	not selected
hsa-miR-590-3p	1.39392	0.203	not selected
hsa-miR-590-5p	0.923446	1	not selected
hsa-miR-597	0.828912	0.1514	not selected
hsa-miR-598	1.06815	1	not selected
hsa-miR-601	0.953925	1	not selected
hsa-miR-618	1.05854	0.8795	not selected
hsa-miR-625	0.787092	0.9403	not selected
hsa-miR-625-star	1.10779	1	not selected
hsa-miR-627-5p	0.675493	0	45 c-miRs
hsa-miR-628-3p	0.710328	0.1527	not selected
hsa-miR-628-5p	undetermined	.	not selected
hsa-miR-629	0.908843	0.8407	not selected
hsa-miR-636	1.14142	0.2039	not selected
hsa-miR-638	0.894214	0.2462	not selected
hsa-miR-639	1.01709	1	not selected
hsa-miR-642	0.754774	0.1515	not selected
hsa-miR-645	0.790139	0.282	not selected
hsa-miR-652	1.28617	1	not selected
hsa-miR-655	0.953016	1	not selected
hsa-miR-656	0.88433	0.2493	not selected
hsa-miR-657	1.08554	1	not selected
hsa-miR-659	0.715871	0.005	45 c-miRs
hsa-miR-660	0.960523	1	not selected
hsa-miR-661	0.74638	0.0388	45 c-miRs
hsa-miR-664	1.26839	0.1224	not selected
hsa-miR-671-3p	1.05075	1	not selected
hsa-miR-708-5p	0.719321	0.0131	45 c-miRs
hsa-miR-720	1.15513	1	not selected
hsa-miR-744	0.964506	1	not selected
hsa-miR-744-star	0.994332	0.3713	not selected
hsa-miR-758	0.834725	0.3223	not selected
hsa-miR-766	1.29467	1	not selected
hsa-miR-769-5p	1.14247	0.3128	not selected
hsa-miR-874	undetermined	.	not selected
hsa-miR-875-5p	undetermined	.	not selected
hsa-miR-876-3p	undetermined	.	not selected
hsa-miR-885-5p	1.0513	1	not selected
hsa-miR-888	0.965531	0.4829	not selected
hsa-miR-889	1.09685	0.4022	not selected
hsa-miR-892b	0.972857	1	not selected
hsa-miR-9	1.12613	0.6846	not selected
hsa-miR-92a	1.13456	1	not selected
hsa-miR-93-star	1.28139	1	not selected
hsa-miR-942	1.19861	1	not selected
hsa-miR-95	0.859254	0.7866	not selected
hsa-miR-98-5p	1.23518	0.0029	45 c-miRs
hsa-miR-99a	1.16836	0.0812	not selected
hsa-miR-99b	0.924214	1	not selected
hsa-miR-99b-star	0.877578	0.8808	not selected
hsa-miR-9-star	1.06011	1	not selected

## Sheet: Table S3
Table S3. Clinico-pathological characteristics of the plasma cohorts used in the pilot study (STEP-2).
	Casa Sollievo della Sofferenza Hospital (CSS)		Humanitas Research Hospital (HUM)
	Lung cancer	Control	Lung cancer	Control
	n=24	n=24	n=30	n=30
Age [yrs]
median (Q1;Q3)	72.5 (64;76)	66.0 (59;69)	71.5 (66;74)	58.5 (47;65)
min-max	47-83	39-82	45-79	21-80
Sex
male	19 (79.2%)	16 (66.7%)	20 (66.7%)	12 (40.0%)
Smoking status
current	8 (33.3%)	7 (29.2%)	6 (20.0%)	5 (16.7%)
former	9 (37.5%)	8 (33.3%)	18 (60.0%)	8 (26.7%)
never	4 (16.7%)	7 (29.2%)	6 (20.0%)	17 (56.7%)
NA	3 (12.5%)	2 (8.3%)	-	-
Histology
adenocarcinoma	24 (100.0%)	-	24 (80.0%)	-
squamous cell carcinoma	-	-	5 (16.7%)	-
adenosquamous	-	-	1 (3.3%)	-
benign	-	8 (33.3%)	-	1 (3.3%)
normal	-	16 (66.7%)	-	29 (96.7%)
Stage
is	1 (4.2%)	-	-	-
I	14 (58.3%)		23 (76.7%)
II	3 (12.5%)		7 (23.3%)
III-IV	5 (20.8%)		-
X	1 (4.2%)		-
Percentages could not add up to 100% due to rounding

## Sheet: Table S4
Table S4. List of 36 c-miRs selected for the multicentric study, from the 45 c-miRs signature (excluding miR-197-3p which belongs to a panel of 6 previously identified housekeeping c-miRs). Median normalized Ct from qRT-PCR (pilot study) are reported for each c-miR and pool, toghether with pecentage of pools with c-miRs expression <35 Ct. P-value from logistic univariate and multivariable models …
miRNA	Criteria of selection	Casa Sollievo della Sofferenza Hospital	Casa Sollievo della Sofferenza Hospital	Humanitas Research Hospital	Humanitas Research Hospital		GSE64591	GSE64591	CCLE (ncounts)
		Control Pool 1-2-3	Lung cancer Pool 1-2-3	Control Pool 1-2-3	Lung cancer Pool 1-2-3	% pools with miRNAs expression <35 Ct	p-value univariate logistic model	p-value multivariable logistic model	Lung cancer cells
hsa-let-7f-5p	marker_selected - reliable detection in the pilot study (>=50% pools with expression <35 Ct)	26.4002	25.9682	27.865	27.8476	91.6667	0.0152	0.4752	4778.14
hsa-miR-106b-5p	marker_selected - reliable detection in the pilot study (>=50% pools with expression <35 Ct)	25.458	25.5979	25.246	24.5418	100	0.5843	0.0421	4132.87
hsa-miR-10b-3p	marker_selected - reliable detection in the pilot study (>=50% pools with expression <35 Ct)	28.1208	28.6219	28.2049	28.3229	100	0.4974	0.3008	-
hsa-miR-1227-3p	marker_selected - reliable detection in the pilot study (>=50% pools with expression <35 Ct)	29.7551	30.0908	29.3174	28.9844	100	0.4744	0.4799	18.5161
hsa-miR-1233-3p	marker_selected - reliable detection in the pilot study (>=50% pools with expression <35 Ct)	24.3286	25.0527	25.2303	25.5262	100	0.0491	0.5923	10.9588
hsa-miR-1267	marker_selected - reliable detection in the pilot study (>=50% pools with expression <35 Ct)	30.6261	30.8683	30.6535	31.1837	91.6667	0.0747	0.1601	-
hsa-miR-1275	marker_selected - reliable detection in the pilot study (>=50% pools with expression <35 Ct)	22.3161	23.9047	25.0242	25.0489	100	0.0082	0.3462	28.7386
hsa-miR-1285-3p	marker_selected - reliable detection in the pilot study (>=50% pools with expression <35 Ct)	30.7706	29.6249	29.4703	29.7704	100	0.0439	0.4844	25.0652
hsa-miR-130b-5p	marker_selected - reliable detection in the pilot study (>=50% pools with expression <35 Ct)	28.6788	28.6453	29.3259	29.4668	91.6667	0.0462	0.1106	-
hsa-miR-141-3p	marker_selected - reliable detection in the pilot study (>=50% pools with expression <35 Ct)	33.6118	31.5384	32.541	33.9635	75	0.4615	0.0143	1634.32
hsa-miR-181a-2-3p	marker_selected - reliable detection in the pilot study (>=50% pools with expression <35 Ct)	29.1908	28.6461	31.476	29.4892	91.6667	0.1073	0.128	-
hsa-miR-1825	marker_selected - reliable detection in the pilot study (>=50% pools with expression <35 Ct)	27.0345	27.393	28.1919	28.3636	100	0.7546	0.1837	24.9848
hsa-miR-190b-5p	marker_selected - reliable detection in the pilot study (>=50% pools with expression <35 Ct)	32.2725	30.8653	33.0695	34.8351	66.6667	0.0875	0.9007	-
hsa-miR-191-3p	marker_selected - reliable detection in the pilot study (>=50% pools with expression <35 Ct)	29.7693	29.5061	29.7328	29.3088	91.6667	0.0033	0.7515	-
hsa-miR-200c-3p	marker_selected - reliable detection in the pilot study (>=50% pools with expression <35 Ct)	27.7436	27.8159	26.722	27.8368	100	0.0002	0.0631	4809.66
hsa-miR-203a-3p	marker_selected - reliable detection in the pilot study (>=50% pools with expression <35 Ct)	40	32.2966	32.0838	30.4307	66.6667	0.002	0.0507	463.505
hsa-miR-218-5p	marker_selected - reliable detection in the pilot study (>=50% pools with expression <35 Ct)	26.5945	26.0752	27.8407	26.8362	100	<0.0001	0.0813	220.535
hsa-miR-22-3p	marker_selected - reliable detection in the pilot study (>=50% pools with expression <35 Ct)	25.9993	26.4827	25.985	25.8241	100	0.3528	0.2306	598.174
hsa-miR-26b-3p	marker_selected - reliable detection in the pilot study (>=50% pools with expression <35 Ct)	28.6671	29.4705	28.681	29.4431	100	0.0063	0.5892	-
hsa-miR-338-5p	marker_selected - reliable detection in the pilot study (>=50% pools with expression <35 Ct)	33.2192	40	30.4414	40	58.3333	0.1575	0.31	10.9195
hsa-miR-339-5p	marker_selected - reliable detection in the pilot study (>=50% pools with expression <35 Ct)	26.8114	27.3064	28.1942	27.4805	100	0.1517	0.2383	48.0565
hsa-miR-422a	marker_selected - reliable detection in the pilot study (>=50% pools with expression <35 Ct)	31.4845	33.5541	35.2021	40	66.6667	0.3473	0.9945	52.9809
hsa-miR-489-3p	marker_selected - reliable detection in the pilot study (>=50% pools with expression <35 Ct)	32.2681	32.4069	32.7252	33.421	83.3333	0.8422	0.9953	14.0287
hsa-miR-520b	marker_selected - reliable detection in the pilot study (>=50% pools with expression <35 Ct)	29.0392	28.8289	29.8519	29.4774	100	0.3344		-
hsa-miR-566	marker_selected - reliable detection in the pilot study (>=50% pools with expression <35 Ct)	30.2815	29.5378	28.9885	30.4123	83.3333	0.0005	0.3886	33.2807
hsa-miR-627-5p	marker_selected - reliable detection in the pilot study (>=50% pools with expression <35 Ct)	29.4522	28.076	33.035	31.9896	91.6667	0.3759	0.8871	20.4127
hsa-miR-661	marker_selected - reliable detection in the pilot study (>=50% pools with expression <35 Ct)	30.6422	33.128	34.8193	37.791	66.6667	0.0008	0.0043	19.547
hsa-miR-98-5p	marker_selected - reliable detection in the pilot study (>=50% pools with expression <35 Ct)	28.4888	28.5951	28.564	29.2354	91.6667	0.0288	0.4439	671.927
hsa-miR-184	marker_selected - reliable detection in the pilot study (>=50% pools with expression <35 Ct)	40	40	40	32.7731	50	0.4425	0.0859	15.7276
hsa-miR-136-5p	marker_selected (score=3)	40	40	40	40	16.6667	0.4104	0.0189	177.996
hsa-miR-337-5p	marker_selected (score=2)	40	40	34.5238	40	41.6667	0.0647	0.2336	52.3471
hsa-miR-367-3p	marker_selected (score=1)	40	40	40	40	0	0.4347	0.457	17.307
hsa-miR-450b-5p	marker_selected (score=4)	40	40	40	40	25	<0.0001	0.001	49.0781
hsa-miR-520f-3p	marker_selected (score=3)	40	40	40	40	8.33333	0.0101	0.0809	27.7801
hsa-miR-548a-5p	marker_selected (score=1)	40	40	40	40	0	0.3698	0.7601	198.748
hsa-miR-708-5p	marker_selected (score=3)	34.6304	40	40	40	8.33333	0.0141	0.3912	268.688
hsa-miR-1305	marker_not selected (score=2)	35.1504	37.4246	40	40	25	0.7914	0.4477	78.3651
hsa-miR-188-3p	marker_not selected (score=1)	40	40	40	40	0	0.3376	0.7946	75.5381
hsa-miR-34b	marker_not selected (score=1)	40	40	40	40	0	0.005	0.2199	-
hsa-miR-509-5p	marker_not selected (score=1)	40	40	40	40	0	0.6125	0.2728	23.0458
hsa-miR-517b	marker_not selected (score=1)	40	40	40	40	0	0.006	0.5261	-
hsa-miR-559	marker_not selected (score=1)	40	40	40	40	0	0.5237	0.0334	13.0012
hsa-miR-581	marker_not selected (score=1)	40	40	40	40	16.6667	0.2189	0.1391	14.7743
hsa-miR-659	marker_not selected (score=1)	40	40	40	40	16.6667	0.0707	0.5341	-
For c-miRs with not reliable detection in the pilot study, a sum of scores was assigned for the following criteria: a) % pools with expression <35 Ct larger than 0; b) p-value univariate logistic model GSE64591<0.05; c) p-value multivariable logistic model GSE64591<0.05; d) ncounts CCLE >15. Each condition scored +1. C-miRs with equal sum of scores were then ranked according to best overall expre…

## Sheet: Table S5
Table S5. Patients and tumors characteristics of the multi-center study. MUG=Medical University of Gdansk; HUM=Humanitas Research Hospital; LC=Lung cancer; N=normal; BEN=benign.
	MUG		HUM			p-value a
	LC	N	LC	N	BEN	LC vs N	LC vs N	LC	N
	n=50	n=150	n=22	n=71	n=40	MUG	HUM	MUG vs HUM	MUG vs HUM
Age [yrs]
median (Q1;Q3)	69 (66;73)	68 (64;72)	64 (59;70)	62 (58;67)	64 (59.5;68.5)	0.17	0.08	0.07	<0.0001
min-max	55-79	54-78	56-84	53-79	50-86
Sex assigned at birth
male	29 (58.0%)	87 (58.0%)	14 (63.6%)	45 (63.4%)	23 (57.5%)	1	1	0.8	0.47
Smoking status
current	38 (76.0%)	101 (67.3%)	16 (72.7%)	55 (77.5%)	31 (77.5%)	0.29	0.77	0.77	0.15
former	12 (24.0%)	49 (32.7%)	6 (27.3%)	16 (22.5%)	9 (22.5%)
Pck-yrs
median (Q1;Q3)	45 (37;54)	45 (38;53)	46.5 (40;67.5)	40 (33;51.6)	46 (32;60)	0.74	0.09	0.67	0.022
min-max	30-100	30-102	26.5-96	0.9-90	19.5-100
Histology
adenocarcinoma	31 (62.0%)	-	15 (68.2%)	-	-	-	-	0.0249	-
squamous cell carcinoma	-		3 (13.6%)
adenosquamous	1 (2.0%)		-
other
ca.planoepitheliale	12 (24.0%)		-
ca. poorly diff.	-		1 (4.5%)
neuroendocrine
typical carcinoid	5 (10.0%)		-
large-cell	1 (2.0%)		2 (9.1%)
small-cell	-		1 (4.5%)
Stage
I	37 (74.0%)	-	8 (36.4%)	-	-	-	-	0.0002	-
II	12 (24.0%)		6 (27.3%)
III-IV	1 (2.0%)		8 (36.4%)
Nodule size [mm]
median (Q1;Q3)	15.8 (12.4;23.9)	5.7 (4.4;7.9)	2.2 (1.4;3.2)	5.0 (4.7;5.6)	7.8 (6.8;8.6)	<0.0001	-	<0.0001	-
min-max	4.7-88.0	3.1-23.7	0.8-68.0	4.7-5.6	5.2-38.0
Nodule density
Non-solid	1 (2.0%)	3 (2.0%)	2 (9.1%)	0	1 (2.5%)	0.42 b	- b	0.06	<0.0001
Partially solid	7 (14.0%)	6 (4.0%)	6 (27.3%)	0	6 (15.0%)
Solid	42 (84.0%)	78 (52.0%)	12 (54.5%)	3 (4.2%)	31 (77.5%)
No nodules	0	63 (42.0%)	0	68 (95.8%)	0
NA	0	0	2 (9.1%)	0	2 (5.0%)

## Sheet: Table S6
Table S6. Diagnostic performance of the 9-c-miRs signature in different subsets of the multi-center study. Unconditional logistic model was fitted to each subset. Area under the curve (AUC), optimism-adjusted AUC (200 bootstrap), accuracy (ACC) sensitivity (SE), specificity (SP), positive predictive value (PPV) and negative predictive value (NPV) are reported. The cut-off corresponding to the max…
Signature	Subset	AUC % (95% CI)	Optimism-adjusted	ACC %( 95% CI)	SE % (95% CI)	SP % (95% CI)	PPV % (95% CI)	NPV % (95% CI)
			AUC %
9-c-miRs	MUG - LC, N	0.78 (0.71-0.85)	0.73	69.5 (63.1-75.9)	76.0 (64.2-87.8)	67.3 (59.8-74.8)	43.7 (33.3-54.1)	89.4 (83.7-95.1)
	HUM - LC, N	0.75 (0.64-0.87)	0.64	71.0 (61.7-80.2)	81.8 (65.7-97.9)	67.6 (56.7-78.5)	43.9 (28.7-59.1)	92.3 (85.1-99.6)

## Sheet: Table S7
Table S7. Univariate and multivariable logistic model for the 9-c-miRs signature in the multi-center study. MUG=Medical University of Gdansk; HUM=Humanitas Research Hospital; LC=Lung cancer; N=normal; SCR=screening.
	MUG - LC SCR, N SCR				HUM - LC SCR, N SCR
	Univariate		Multivariable		Univariate		Multivariable
	OR	Wald test	OR	Wald test	OR	Wald test	OR	Wald test
	(95% CI)	p-value	(95% CI)	p-value	(95% CI)	p-value	(95% CI)	p-value
9-c-miRs probability (5% increase)	1.32 (1.20-1.46)	<0.0001	1.27 (1.07-1.50)	0.0072	1.31 (1.12-1.54)	0.0007	1.51 (1.16-1.95)	0.0019
Age (10 years increase)	1.48 (0.86-2.53)	0.15	0.96 (0.31-2.96)	0.95	2.03 (1.00-4.13)	0.05	0.33 (0.07-1.52)	0.15
Male (vs. female)	1.00 (0.52-1.91)	1	0.40 (0.10-1.65)	0.2	1.01 (0.37-2.73)	0.98	0.61 (0.09-3.94)	0.6
Current smokers (vs. former)	1.54 (0.74-3.20)	0.25	0.58 (0.14-2.37)	0.45	0.78 (0.26-2.31)	0.65	0.40 (0.06-2.51)	0.33
Pck-yrs (10-unit increase)	0.99 (0.83-1.18)	0.88	0.78 (0.53-1.14)	0.19	1.28 (0.97-1.67)	0.08	1.41 (0.84-2.36)	0.19
Nodule size (1-unit increase) a	1.51 (1.33-1.72)	<0.0001	1.55 (1.31-1.83)	<0.0001	3.18 (1.77-5.72)	0.0001	4.40 (2.01-9.61)	0.0002
Partially solid/non-solid nodule (vs. solid)	1.65 (0.59-4.59)	0.34	0.47 (0.07-3.39)	0.45	-	-	-	-
a including no nodules as 0 mm

## Sheet: Table S8
Table S8. Subgroup analysis for 9-c-miRs logistic model in the multi-center study. MUG=Medical University of Gdansk; HUM=Humanitas Research Hospital; LC=Lung cancer; N=normal; SCR=screening.
	MUG - LC SCR, N SCR				HUM - LC SCR, N SCR
	n (n LC)	AUC (95% CI)	9-c-miRs probability		n (n LC)	AUC (95% CI)	9-c-miRs probability
			(5% increase)				(5% increase)
			OR (95% CI)	Wald test			OR (95% CI)	Wald test
				p-value				p-value
Overall	200 (50)	0.78 (0.71-0.85)	1.32 (1.20-1.46)	<0.0001	93 (22)	0.75 (0.64-0.87)	1.31 (1.12-1.54)	0.0007
Age <65 years	54 (11)	0.80 (0.65-0.95)	1.38 (1.09-1.74)	0.0074	51 (11)	0.70 (0.53-0.86)	1.24 (0.99-1.55)	0.06
Age ≥65 years	146 (39)	0.77 (0.68-0.85)	1.31 (1.17-1.46)	<0.0001	42 (11)	0.82 (0.66-0.97)	1.37 (1.08-1.75)	0.0102
Male	116 (29)	0.78 (0.69-0.87)	1.31 (1.15-1.49)	<0.0001	59 (14)	0.79 (0.65-0.92)	1.36 (1.11-1.68)	0.0038
Female	84 (21)	0.77 (0.65-0.89)	1.35 (1.14-1.60)	0.0004	34 (8)	0.75 (0.57-0.94)	1.34 (0.99-1.82)	0.06
Current smokers	139 (38)	0.80 (0.71-0.88)	1.37 (1.21-1.55)	<0.0001	71 (16)	0.80 (0.69-0.90)	1.34 (1.12-1.62)	0.0019
Former smokers	61 (12)	0.73 (0.59-0.87)	1.24 (1.02-1.50)	0.0304	22 (6)	0.60 (0.25-0.96)	1.24 (0.90-1.70)	0.19
Pck-yrs <45	88 (22)	0.75 (0.64-0.87)	1.33 (1.13-1.56)	0.0006	50 (9)	0.74 (0.57-0.91)	1.21 (1.00-1.47)	0.05
Pck-yrs ≥45	112 (28)	0.79 (0.69-0.89)	1.32 (1.16-1.50)	<0.0001	43 (13)	0.76 (0.60-0.93)	1.46 (1.11-1.92)	0.0071
Nodule <10 mm or no nodules	145 (6)	0.76 (0.53-0.99)	1.33 (1.07-1.66)	0.0093	88 (17)	0.72 (0.59-0.86)	1.27 (1.08-1.48)	0.0034
Nodule ≥10 mm	55 (44)	0.62 (0.40-0.84)	1.12 (0.93-1.35)	0.23	5 (5)	-	-	-
Partially solid/non-solid nodule	17 (8)	0.67 (0.39-0.94)	1.19 (0.92-1.53)	0.2	8 (8)	-	-	-
Solid nodule	120 (42)	0.78 (0.69-0.86)	1.36 (1.19-1.56)	<0.0001	15 (12)	0.97 (0.90-1.00)	4.11 (0.51-32.91)	0.18
Adenocarcinoma	181 (31)	0.76 (0.67-0.85)	1.29 (1.15-1.45)	<0.0001	86 (15)	0.78 (0.65-0.91)	1.34 (1.13-1.60)	0.0009
Squamous cell carcinoma	-	-	-	-	74 (3)	0.82 (0.71-0.92)	1.33 (0.94-1.90)	0.11
Other hystotype	169 (19)	0.80 (0.70-0.90)	1.34 (1.17-1.53)	<0.0001	75 (4)	0.61 (0.32-0.91)	1.10 (0.80-1.52)	0.55
Stage I a	187 (37)	0.76 (0.68-0.84)	1.29 (1.16-1.44)	<0.0001	79 (8)	0.69 (0.49-0.89)	1.25 (1.03-1.51)	0.0224
Stage II a	163 (13)	0.83 (0.72-0.94)	1.36 (1.16-1.61)	0.0002	77 (6)	0.83 (0.71-0.95)	1.40 (1.07-1.83)	0.0135
Stage III-IV a					79 (8)	0.76 (0.57-0.94)	1.33 (1.05-1.67)	0.0168
a including LC of specific stage and all normal controls

## Sheet: Table S9
Table S9. 9 c-miRs prediction in stage I tumors and benign. The cut-off maximizing the Youden index was applied to define positive and negative calls (MUG cut-off=25%; HUM cut-off=22.5%). MUG=Medical University of Gdansk; HUM=Humanitas Research Hospital; LC=Lung cancer; BEN=benign.
	MUG	HUM
	LC stage I	LC stage I	BEN
	n=37	n=8	n=40
9 c-miRs prediction
positive	27 (73.0%)	5 (62.5%)	23 (57.5%)
negative	10 (27.0%)	3 (37.5%)	17 (42.5%)

## Sheet: Table S10
Table S10. Correlation matrix (Pearson's correlation) and significance for reference c-miRs in the multicentric study.
	Pearson's correlation coefficient (p-value)
	hsa-miR-146a-5p	hsa-miR-15b-5p	hsa-miR-197-3p	hsa-miR-19a-3p	hsa-miR-19b-3p	hsa-miR-24-3p
hsa-miR-16-5p	0.74 (p<0.0001)	0.69 (p<0.0001)	0.42 (p<0.0001)	0.81 (p<0.0001)	0.86 (p<0.0001)	0.75 (p<0.0001)
hsa-miR-146a-5p		0.68 (p<0.0001)	0.40 (p<0.0001)	0.71 (p<0.0001)	0.77 (p<0.0001)	0.98 (p<0.0001)
hsa-miR-15b-5p			0.49 (p<0.0001)	0.70 (p<0.0001)	0.74 (p<0.0001)	0.67 (p<0.0001)
hsa-miR-197-3p				0.59 (p<0.0001)	0.54 (p<0.0001)	0.34 (p<0.0001)
hsa-miR-19a-3p					0.88 (p<0.0001)	0.71 (p<0.0001)
hsa-miR-19b-3p						0.79 (p<0.0001)

[truncated: 4 more sheets: Table S11, Table S12, Table S13, Table S14]
